# Supplementary material for: Nonapeptide cell size differs between male morphs of the West African cichlid, Pelvicachromis pulcher
Source: J Fish Biol. 2025 Nov 27;108(5):1483–90. doi: 10.1111/jfb.70306 (PMC13273080; doi:10.1111/jfb.70306)
Supplement: Supplementary file 1 — Data S1. Supporting information. [file JFB-108-1483-s001.xlsx]

## Sheet: Sheet1
Morph	Mass_g	SL_cm	Area_pOXT	Area_mOXT	Area_gOXT	Area_pAVT	Area_mAVT	Area_gAVT	Count_pOXT	Count_mOXT	Count_gOXT	Count_pAVT	Count_mAVT	Count_gAVT
Red	2.67	4.6	111.79	115.15	265.83	115.14	106.93	238.69	400	130	73	154	111	54
Red	2.08	4.2	103.52	127.56	160.24	115.62	179.35	200.29	447	145	46	214	98	33
Red	2.24	4.3	116.73	164.72	205.89	84.67	144.93	205.27	156	217	75	60	202	55
Red	2.38	4.4	84.94	99.6	221.07	95.44	92.52	153.63	248	264	93	88	158	46
Red	2.58	4.5	97.45	145.46	243.49	110.55	135.35	191.1	208	171	46	74	60	33
Red	2.16	4.4	103.17	139.83	205.28	113.3	155.72	195.63	396	188	86	229	131	62
Red	2.49	4.4	94.86	161.72	235.4	127.55	174.09	192.31	182	117	44	186	98	30
Red	2.32	4.3	124.38	161.04	201.66	96.39	117.92	138.54	456	235	109	151	141	54
Red	2.33	4.4	78.25	140.23	204.87	120.01	130.47	250.25	311	156	62	188	125	38
Yellow	2.86	4.7	83.61	118.19	230.1	104.8	108.74	223.1	269	194	88	111	132	62
Yellow	1.79	4.1	83.92	163.74	172.01	74.42	171.74	214.16	159	84	59	66	23	15
Yellow	4.02	5.1	84.68	126.63	200.2	86.26	118.33	193.33	370	136	79	282	101	73
Yellow	2.81	4.6	73.51	164.1	156.96	64.74	102.72	139.2	297	292	70	120	165	48
Yellow	2.87	4.6	93.16	156.05	224.15	89.79	93.66	178.22	330	197	91	155	108	44
Yellow	2.09	4.3	104.68	159.84	132.79	122.01	117.94	160.17	358	73	43	272	67	43
Yellow	2.42	4.6	85.88	234.49	175.24	69.05	157.78	217.32	282	209	41	161	136	13
Yellow	2.32	4.4	82.16	132.39	166.23	52.43	93.46	135.8	250	276	143	77	153	66
